# Supplementary material for: Spinal excitability is increased in the torque-depressed isometric steady state following active muscle shortening
Source: R Soc Open Sci. 2017 Nov 22;4(11):171101. doi: 10.1098/rsos.171101 (PMC5717670; doi:10.1098/rsos.171101)
Supplement: Supporting data - Spinal excitability is increased in the torque-depressed isometric steady-state following active muscle shortening [file rsos171101supp1.xlsx]

## Sheet: DATA Sypkes et al. 
	Voluntary Activation		MVC		Torque		iEMG		EMG RMS TA Norm		EMG RMS SOL Norm		Mmax		Normalized CMEP (CMEP/Mmax)		Normalized MEP (MEP/CMEP)
Subject	Pre	Post	Pre	Post	TD	ISO	TD	ISO	TD	ISO	TD	ISO	TD	ISO	TD	ISO	TD	ISO
1	100	100	26.9483	27.5832	15.5794	17.8656	0.12037	0.121571	0.151148	0.175137	0.0304115	0.0318169	14.3078	13.8377	0.426196	0.334417	1.04215	1.30643
2	98.7	97.6	37.339	38.1554	22.5916	24.9424	0.149911	0.155374	0.181996	0.177776	0.0393121	0.0410052	12.6675	13.556	0.32647	0.297564	0.640136	1.05448
3	100	100	28.9559	24.8706	21.3212	24.3938	0.0948695	0.10448	0.220572	0.225803	0.0374191	0.0395766	14.0237	13.6035	0.336879	0.343574	1.22125	1.20895
4	100	99.2	31.2721	26.3195	17.8812	19.6043	0.201668	0.209677	0.171023	0.172064	0.0351807	0.0350568	16.1323	16.814	No Data	No Data	1.16971	0.92167
5	100	96.8	37.0369	33.0409	19.9431	23.4007	0.281636	0.301012	0.216346	0.220273	0.0516157	0.0513743	15.954	17.8127	0.359261	0.254474	No Data	No Data
6	100	100	33.6373	32.31	23.4777	26.3861	0.0664974	0.0634775	0.139774	0.143368	0.0328563	0.0324017	21.8667	19.8492	0.174534	0.214538	1.64371	1.40684
7	95.2	99.4	36.7101	36.9053	20.7564	24.0091	0.116879	0.105808	0.158197	0.153545	0.0340651	0.0317346	13.2153	13.7935	0.329744	0.325268	1.21836	1.24463
8	100	99.5	38.4437	38.8471	20.6581	25.1907	0.145009	0.148614	0.160137	0.158504	0.0381486	0.0349691	12.816	12.084	0.289032	0.270793	1.54624	1.99108
9	100	100	43.9054	44.3815	22.1182	25.6001	0.209437	0.206013	0.218844	0.214523	0.0360619	0.0353547	10.7885	12.0713	0.547664	0.381707	No Data	No Data
10	100	95.9	35.4489	34.0445	22.6828	26.7144	0.326807	0.345753	0.209487	0.239014	0.0622451	0.0722091	19.3695	20.0742	0.369742	0.34982	1.2936	1.14183
11	100	96.7	36.6208	34.9809	21.7429	25.1416	0.216123	0.213764	0.169091	0.168137	0.0424782	0.0406895	16.8897	18.1877	0.533369	0.475318	1.4961	0.844973
